# Supplementary material for: Study of Successful Emotional Memory Encoding with Functional Magnetic Resonance Imaging: A Meta-Analysis Comparing the Affective Salience of Words Versus Images
Source: Rev Neurol. 2025 Aug 26;80(7):46063. [Article in Spanish] doi: 10.31083/RN46063 (PMC12415888; doi:10.31083/RN46063)
Supplement: Supplementary file 1 [file 1576-6578-80-7-46063-s1.zip]

Archive with 1 entries (1 files):
- PRISMA_2020_checklist- Kotkowski.docx
